# Supplementary material for: Harnessing the potential of blood donation archives for influenza surveillance and control
Source: PLoS One. 2020 May 29;15(5):e0233605. doi: 10.1371/journal.pone.0233605 (PMC7259782; doi:10.1371/journal.pone.0233605)
Supplement: S1 Data — (XLSX) [file pone.0233605.s008.xlsx]

## Sheet: S1_data_titercomp_ver2
id	H1_HI_serum	H1_MN_serum	H3_HI_serum	H3_MN_serum	H1_HI_plasma	H1_MN_plasma	H3_HI_plasma	H3_MN_plasma	age	agegrp	Birth_year	Donation_yearmon
1	10	5	20	10	20	5	40	10	22	(19,29]	1987	2009-11-01
2	40	40	160	80	320	40	80	80	58	(49,69]	1951	2009-11-01
3	10	5	10	5	10	5	5	5	42	(39,49]	1967	2009-11-01
4	20	5	20	5	20	5	10	5	23	(19,29]	1986	2009-11-01
5	10	5	5	5	10	5	5	5	39	(29,39]	1970	2009-11-01
6	10	5	5	5	10	5	5	5	44	(39,49]	1965	2009-11-01
7	20	5	80	80	20	5	40	160	30	(29,39]	1979	2009-11-01
8	10	5	10	10	10	5	20	10	36	(29,39]	1973	2009-12-01
9	10	5	160	20	20	5	80	20	37	(29,39]	1972	2009-12-01
10	10	10	10	5	20	10	5	5	29	(19,29]	1980	2009-12-01
11	10	5	20	10	10	5	20	10	27	(19,29]	1982	2009-12-01
12	10	5	20	5	20	5	20	5	46	(39,49]	1963	2009-12-01
13	10	5	20	5	10	5	20	5	47	(39,49]	1962	2009-12-01
14	10	5	10	5	10	5	10	5	25	(19,29]	1984	2009-12-01
15	10	5	10	5	10	5	10	5	27	(19,29]	1982	2009-12-01
16	10	5	20	5	10	5	10	5	38	(29,39]	1971	2009-12-01
17	40	5	10	5	40	5	10	5	27	(19,29]	1982	2009-12-01
18	10	5	10	5	10	5	10	5	33	(29,39]	1976	2009-12-01
19	10	5	20	5	20	5	10	5	35	(29,39]	1974	2009-12-01
20	10	5	160	10	10	5	160	10	28	(19,29]	1981	2009-12-01
21	10	5	10	5	20	5	5	5	46	(39,49]	1963	2009-12-01
22	10	5	5	5	10	5	5	5	38	(29,39]	1971	2009-12-01
23	10	5	10	5	5	5	10	5	44	(39,49]	1965	2009-12-01
24	10	5	10	5	20	5	10	5	48	(39,49]	1961	2009-12-01
25	10	5	5	5	10	5	10	5	57	(49,69]	1952	2009-12-01
26	40	5	20	5	40	5	20	5	19	(16,19]	1990	2009-12-01
27	10	5	5	5	10	5	5	5	53	(49,69]	1956	2009-12-01
28	20	20	40	5	40	20	40	5	24	(19,29]	1985	2009-12-01
29	10	5	20	5	10	5	10	5	28	(19,29]	1981	2009-12-01
30	20	5	10	10	40	5	20	10	42	(39,49]	1967	2009-12-01
31	40	80	5	5	80	80	10	5	19	(16,19]	1990	2009-12-01
32	10	5	10	5	10	5	10	5	58	(49,69]	1951	2009-12-01
33	10	5	5	5	10	5	10	5	35	(29,39]	1974	2009-12-01
34	10	5	5	5	5	5	10	10	34	(29,39]	1975	2009-12-01
35	20	20	40	5	80	20	40	5	20	(19,29]	1989	2009-12-01
36	10	5	320	20	10	5	160	40	21	(19,29]	1988	2009-12-01
37	10	5	5	5	20	5	10	5	34	(29,39]	1975	2009-12-01
38	10	5	10	5	20	5	10	5	25	(19,29]	1984	2009-12-01
39	10	5	5	5	10	5	20	5	54	(49,69]	1955	2009-12-01
40	10	5	20	5	10	5	20	5	38	(29,39]	1971	2009-12-01
41	10	20	10	5	20	80	20	5	38	(29,39]	1971	2009-12-01
42	10	5	10	5	10	5	10	5	28	(19,29]	1981	2009-12-01
43	10	5	5	5	20	5	10	5	48	(39,49]	1961	2009-12-01
44	10	5	10	5	20	5	10	5	37	(29,39]	1972	2009-12-01
45	10	5	10	5	40	5	10	5	30	(29,39]	1979	2009-12-01
46	10	10	5	5	20	10	10	5	39	(29,39]	1970	2009-12-01
47	5	5	20	5	10	5	10	5	58	(49,69]	1951	2009-12-01
48	10	5	80	20	10	5	80	20	18	(16,19]	1991	2009-12-01
49	80	40	20	5	160	40	10	5	24	(19,29]	1985	2009-12-01
50	5	5	20	5	10	5	40	5	53	(49,69]	1956	2009-12-01
51	10	5	10	10	10	5	20	10	59	(49,69]	1951	2010-01-01
52	40	80	40	5	80	20	20	5	50	(49,69]	1960	2010-01-01
53	10	5	20	5	10	5	10	5	50	(49,69]	1960	2010-01-01
54	40	5	10	10	80	5	10	5	58	(49,69]	1952	2010-01-01
55	160	80	10	5	320	80	10	5	47	(39,49]	1963	2010-01-01
56	10	5	640	160	10	5	320	320	21	(19,29]	1989	2010-01-01
57	10	5	10	10	10	5	20	20	43	(39,49]	1967	2010-01-01
58	10	5	10	5	10	5	10	5	37	(29,39]	1973	2010-01-01
59	20	40	5	5	20	80	20	5	50	(49,69]	1960	2010-01-01
60	20	10	5	5	40	10	10	5	26	(19,29]	1984	2010-01-01
61	10	5	10	5	10	5	10	5	51	(49,69]	1959	2010-01-01
62	40	5	40	20	40	5	80	20	26	(19,29]	1984	2010-01-01
63	5	5	5	5	10	5	10	5	52	(49,69]	1958	2010-01-01
64	160	320	5	5	160	160	10	5	47	(39,49]	1963	2010-01-01
65	10	5	5	5	20	5	20	10	29	(19,29]	1981	2010-01-01
66	10	5	5	5	20	5	10	5	53	(49,69]	1957	2010-01-01
67	20	10	5	5	20	10	10	10	30	(29,39]	1980	2010-01-01
68	10	5	5	5	40	5	10	5	37	(29,39]	1973	2010-01-01
69	10	5	5	10	20	5	10	5	34	(29,39]	1976	2010-01-01
70	20	5	40	160	80	5	160	160	21	(19,29]	1989	2010-01-01
71	10	5	5	5	10	5	10	5	41	(39,49]	1969	2010-01-01
72	10	5	5	5	20	5	5	5	47	(39,49]	1963	2010-01-01
73	10	5	40	20	10	5	80	20	26	(19,29]	1984	2010-01-01
74	10	5	80	20	10	5	80	20	25	(19,29]	1985	2010-01-01
75	10	5	10	5	20	5	5	5	30	(29,39]	1980	2010-01-01
76	10	5	5	5	10	5	10	5	37	(29,39]	1973	2010-01-01
77	10	5	10	5	10	5	10	5	52	(49,69]	1958	2010-01-01
78	10	5	10	5	10	5	20	5	19	(16,19]	1991	2010-01-01
79	10	5	20	10	10	5	40	5	27	(19,29]	1983	2010-01-01
80	10	5	5	5	5	5	5	5	55	(49,69]	1955	2010-01-01
81	10	20	10	20	10	10	20	10	24	(19,29]	1986	2010-01-01
82	10	5	10	10	10	5	20	20	51	(49,69]	1959	2010-01-01
83	320	640	20	20	640	640	40	20	30	(29,39]	1980	2010-02-01
84	10	5	5	5	40	5	5	5	42	(39,49]	1968	2010-02-01
85	40	80	80	20	160	40	160	40	29	(19,29]	1981	2010-02-01
86	10	5	10	5	10	5	20	5	42	(39,49]	1968	2010-02-01
87	10	5	40	20	10	5	40	5	27	(19,29]	1983	2010-02-01
88	10	5	10	10	10	5	5	5	29	(19,29]	1981	2010-02-01
89	10	5	5	5	20	5	10	5	50	(49,69]	1960	2010-02-01
90	10	5	10	5	20	5	20	5	46	(39,49]	1964	2010-02-01
91	10	5	5	5	20	5	5	5	30	(29,39]	1980	2010-02-01
92	10	5	10	10	20	5	20	10	32	(29,39]	1978	2010-02-01
93	10	5	5	5	10	5	10	5	55	(49,69]	1955	2010-02-01
94	10	5	5	5	40	10	10	5	35	(29,39]	1975	2010-02-01
95	5	5	5	5	10	5	10	10	47	(39,49]	1963	2010-02-01
96	10	5	20	20	20	5	40	20	32	(29,39]	1978	2010-02-01
97	20	5	20	10	20	5	40	20	19	(16,19]	1991	2010-02-01
98	10	5	5	5	10	10	10	5	58	(49,69]	1952	2010-02-01
99	10	5	40	10	40	5	80	20	19	(16,19]	1991	2010-02-01
100	10	5	640	1280	20	5	1280	1280	19	(16,19]	1991	2010-02-01
101	20	20	5	5	40	10	20	5	29	(19,29]	1981	2010-02-01
102	10	5	5	5	10	5	10	5	52	(49,69]	1958	2010-02-01
103	10	5	5	5	20	5	10	5	38	(29,39]	1972	2010-02-01
104	5	5	5	5	10	5	10	5	53	(49,69]	1957	2010-02-01
105	5	5	5	5	10	5	10	5	38	(29,39]	1972	2010-02-01
106	5	5	5	5	10	5	10	5	47	(39,49]	1963	2010-02-01
107	5	5	10	20	10	5	40	20	44	(39,49]	1966	2010-02-01
108	5	5	5	5	10	5	10	5	31	(29,39]	1979	2010-02-01
109	10	5	5	5	10	5	5	5	36	(29,39]	1974	2010-02-01
110	10	5	5	5	10	5	5	5	20	(19,29]	1990	2010-02-01
111	10	5	10	5	40	5	40	10	34	(29,39]	1976	2010-02-01
112	10	5	5	5	20	5	10	5	36	(29,39]	1974	2010-02-01
113	10	5	5	5	20	5	10	5	62	(49,69]	1948	2010-02-01
114	5	5	5	5	10	5	10	5	37	(29,39]	1973	2010-02-01
115	5	5	5	5	20	5	5	5	34	(29,39]	1976	2010-02-01
116	20	20	5	5	40	20	10	10	45	(39,49]	1965	2010-02-01
117	10	5	10	10	20	5	40	20	35	(29,39]	1975	2010-02-01
118	10	5	5	5	10	5	10	5	51	(49,69]	1959	2010-02-01
119	20	40	5	5	40	10	5	5	26	(19,29]	1984	2010-02-01
120	5	5	5	5	10	5	20	10	58	(49,69]	1952	2010-03-01
121	10	5	10	5	10	5	40	5	32	(29,39]	1978	2010-03-01
122	10	5	5	5	10	5	5	5	21	(19,29]	1989	2010-03-01
123	10	5	5	5	20	5	10	5	41	(39,49]	1969	2010-03-01
124	10	5	10	20	10	5	40	5	42	(39,49]	1968	2010-03-01
125	10	5	5	5	20	5	5	5	41	(39,49]	1969	2010-03-01
126	10	5	5	5	10	5	5	5	42	(39,49]	1968	2010-03-01
127	10	5	10	20	10	5	20	20	28	(19,29]	1982	2010-03-01
128	10	5	5	5	20	5	10	5	42	(39,49]	1968	2010-03-01
129	5	5	5	5	20	5	80	10	38	(29,39]	1972	2010-03-01
130	10	5	10	5	10	5	20	5	43	(39,49]	1967	2010-03-01
131	10	5	5	5	10	5	5	5	45	(39,49]	1965	2010-03-01
132	10	5	5	20	10	5	20	20	40	(39,49]	1970	2010-03-01
133	5	5	5	5	10	5	10	5	54	(49,69]	1956	2010-03-01
134	10	5	5	10	20	5	5	10	43	(39,49]	1967	2010-03-01
135	10	5	10	10	20	5	20	10	46	(39,49]	1964	2010-03-01
136	20	5	80	160	20	5	320	640	47	(39,49]	1963	2010-03-01
137	10	5	5	5	10	5	10	5	49	(39,49]	1961	2010-03-01
138	10	5	5	5	10	5	5	5	27	(19,29]	1983	2010-03-01
139	5	5	5	5	10	5	10	5	38	(29,39]	1972	2010-03-01
140	5	5	5	5	10	5	5	5	36	(29,39]	1974	2010-03-01
141	5	5	20	10	20	5	40	20	22	(19,29]	1988	2010-03-01
142	5	5	5	5	5	5	10	5	47	(39,49]	1963	2010-06-01
143	40	5	40	80	80	5	80	80	28	(19,29]	1982	2010-06-01
144	5	5	5	5	5	5	5	5	30	(29,39]	1980	2010-06-01
145	5	5	5	5	5	5	5	5	34	(29,39]	1976	2010-06-01
146	5	5	5	5	5	5	10	5	26	(19,29]	1984	2010-06-01
147	5	5	5	5	5	5	10	5	44	(39,49]	1966	2010-06-01
148	5	5	20	20	5	5	80	10	41	(39,49]	1969	2010-06-01
149	5	5	20	10	5	5	40	5	42	(39,49]	1968	2010-06-01
150	5	5	5	5	5	5	5	5	51	(49,69]	1959	2010-06-01
151	5	5	5	5	5	5	5	5	47	(39,49]	1963	2010-06-01
152	5	5	5	5	5	5	5	5	20	(19,29]	1990	2010-06-01
153	20	5	20	5	20	5	10	5	43	(39,49]	1966	2009-11-01
154	10	5	20	10	10	5	40	20	44	(39,49]	1965	2009-11-01
155	10	5	20	5	20	5	20	5	36	(29,39]	1973	2009-11-01
156	10	5	10	5	10	5	20	5	38	(29,39]	1971	2009-11-01
157	10	5	20	10	20	5	20	5	18	(16,19]	1991	2009-11-01
158	20	5	5	5	20	5	10	5	23	(19,29]	1986	2009-12-01
159	10	5	5	5	10	5	5	5	59	(49,69]	1950	2009-12-01
160	20	40	5	5	40	20	5	5	34	(29,39]	1975	2009-12-01
161	10	5	5	5	10	5	5	5	54	(49,69]	1955	2009-12-01
162	10	5	10	5	20	5	20	5	25	(19,29]	1984	2009-12-01
163	160	40	160	10	160	20	320	20	18	(16,19]	1991	2009-12-01
164	10	5	10	5	10	5	10	10	45	(39,49]	1964	2009-12-01
165	10	5	20	5	20	5	10	5	32	(29,39]	1977	2009-12-01
166	10	5	80	10	10	5	80	10	23	(19,29]	1986	2009-12-01
167	10	5	5	5	20	5	5	5	27	(19,29]	1982	2009-12-01
168	10	5	40	5	10	5	40	5	52	(49,69]	1957	2009-12-01
169	10	5	10	5	20	5	5	5	20	(19,29]	1989	2009-12-01
170	10	5	10	5	20	5	20	5	37	(29,39]	1972	2009-12-01
171	20	10	640	640	20	10	640	1280	21	(19,29]	1988	2009-12-01
172	10	5	10	5	20	5	10	5	23	(19,29]	1986	2009-12-01
173	20	5	10	5	10	5	5	5	33	(29,39]	1976	2009-12-01
174	10	5	20	5	10	5	10	5	56	(49,69]	1953	2009-12-01
175	20	10	80	10	20	20	80	10	29	(19,29]	1980	2009-12-01
176	10	5	40	5	20	5	20	5	32	(29,39]	1977	2009-12-01
177	20	5	40	80	10	5	80	80	37	(29,39]	1972	2009-12-01
178	10	5	10	5	20	5	10	5	28	(19,29]	1981	2009-12-01
179	10	5	10	20	10	5	20	20	23	(19,29]	1986	2009-12-01
180	40	20	10	5	40	20	10	5	42	(39,49]	1967	2009-12-01
181	10	5	20	5	10	5	20	5	33	(29,39]	1976	2009-12-01
182	10	5	20	5	20	5	10	5	38	(29,39]	1971	2009-12-01
183	10	5	5	10	10	5	5	10	41	(39,49]	1968	2009-12-01
184	10	5	1280	1280	40	5	640	2560	50	(49,69]	1959	2009-12-01
185	10	5	160	20	20	5	320	20	26	(19,29]	1983	2009-12-01
186	20	5	640	320	20	5	320	640	40	(39,49]	1969	2009-12-01
187	10	5	40	20	10	5	80	40	32	(29,39]	1977	2009-12-01
188	10	5	10	10	10	5	10	20	50	(49,69]	1959	2009-12-01
189	10	10	10	5	20	10	20	5	35	(29,39]	1974	2009-12-01
190	10	5	20	20	10	5	20	20	51	(49,69]	1958	2009-12-01
191	10	5	5	5	10	5	10	5	29	(19,29]	1980	2009-12-01
192	10	5	5	5	10	5	10	5	43	(39,49]	1966	2009-12-01
193	10	5	10	5	20	5	10	5	39	(29,39]	1970	2009-12-01
194	10	5	5	5	10	5	10	5	42	(39,49]	1967	2009-12-01
195	1280	160	40	5	1280	80	80	5	20	(19,29]	1989	2009-12-01
196	10	5	20	10	10	5	20	10	31	(29,39]	1978	2009-12-01
197	10	5	5	5	20	5	10	5	45	(39,49]	1964	2009-12-01
198	10	20	10	10	20	20	20	10	20	(19,29]	1989	2009-12-01
199	80	20	5	5	160	40	10	5	48	(39,49]	1961	2009-12-01
200	10	5	5	5	10	5	10	5	29	(19,29]	1980	2009-12-01
201	10	5	10	5	80	5	20	5	39	(29,39]	1970	2009-12-01
202	10	5	10	10	20	5	20	5	52	(49,69]	1957	2009-12-01
203	10	5	10	5	10	5	10	5	35	(29,39]	1974	2009-12-01
204	20	5	40	5	40	5	5	5	33	(29,39]	1976	2009-12-01
205	10	5	20	10	20	5	40	10	28	(19,29]	1981	2009-12-01
206	10	5	10	5	10	5	20	5	35	(29,39]	1974	2009-12-01
207	10	5	10	10	10	5	20	5	37	(29,39]	1972	2009-12-01
208	10	5	5	5	20	5	5	5	50	(49,69]	1959	2009-12-01
209	5	5	20	20	20	5	20	20	36	(29,39]	1973	2009-12-01
210	10	5	5	5	10	5	5	5	49	(39,49]	1960	2009-12-01
211	10	5	10	5	20	5	10	5	30	(29,39]	1980	2010-01-01
212	10	5	5	5	10	5	10	5	55	(49,69]	1955	2010-01-01
213	40	20	10	5	40	40	40	5	28	(19,29]	1982	2010-01-01
214	5	5	5	10	10	5	40	10	27	(19,29]	1983	2010-01-01
215	10	5	5	10	40	5	10	10	36	(29,39]	1974	2010-01-01
216	10	5	5	5	20	5	10	5	43	(39,49]	1967	2010-01-01
217	10	5	20	40	20	5	40	20	24	(19,29]	1986	2010-01-01
218	5	5	5	10	10	5	20	10	41	(39,49]	1969	2010-01-01
219	10	5	5	5	20	5	20	10	34	(29,39]	1976	2010-01-01
220	40	10	320	20	20	10	160	20	19	(16,19]	1991	2010-01-01
221	10	5	40	20	20	5	160	40	20	(19,29]	1990	2010-01-01
222	10	5	20	5	10	5	10	5	43	(39,49]	1967	2010-01-01
223	10	5	5	5	20	5	10	5	36	(29,39]	1974	2010-01-01
224	10	5	20	5	20	5	10	5	28	(19,29]	1982	2010-01-01
225	10	5	5	5	10	5	5	5	43	(39,49]	1967	2010-01-01
226	10	5	80	20	10	5	80	20	22	(19,29]	1988	2010-01-01
227	10	5	40	20	10	5	40	10	48	(39,49]	1962	2010-01-01
228	10	5	20	5	10	5	10	5	47	(39,49]	1963	2010-01-01
229	40	40	10	5	40	40	20	5	45	(39,49]	1965	2010-01-01
230	10	5	20	5	10	5	20	5	31	(29,39]	1979	2010-01-01
231	10	10	10	20	20	10	20	10	45	(39,49]	1965	2010-01-01
232	10	20	5	5	20	20	40	10	30	(29,39]	1980	2010-01-01
233	20	5	20	40	20	10	40	40	51	(49,69]	1959	2010-01-01
234	10	5	40	40	10	10	80	40	39	(29,39]	1971	2010-01-01
235	20	5	10	10	20	5	10	10	40	(39,49]	1970	2010-01-01
236	5	5	5	5	10	5	10	5	46	(39,49]	1964	2010-01-01
237	10	5	5	5	10	5	10	5	44	(39,49]	1966	2010-01-01
238	10	5	10	5	10	5	20	5	19	(16,19]	1991	2010-01-01
239	5	5	10	5	10	5	5	5	43	(39,49]	1967	2010-01-01
240	20	5	5	5	10	5	5	10	31	(29,39]	1979	2010-01-01
241	40	5	10	5	20	5	10	5	20	(19,29]	1990	2010-01-01
242	10	10	5	5	20	10	20	5	50	(49,69]	1960	2010-01-01
243	10	5	5	10	20	5	40	10	41	(39,49]	1969	2010-01-01
244	10	5	10	10	20	5	20	10	42	(39,49]	1968	2010-01-01
245	10	20	5	10	20	20	10	10	31	(29,39]	1979	2010-01-01
246	10	5	5	5	10	5	5	5	51	(49,69]	1959	2010-01-01
247	10	5	5	5	20	5	5	5	51	(49,69]	1959	2010-01-01
248	10	5	5	5	10	5	5	5	51	(49,69]	1959	2010-01-01
249	20	5	20	10	10	5	40	20	31	(29,39]	1979	2010-01-01
250	20	5	10	40	10	5	40	80	46	(39,49]	1964	2010-01-01
251	80	20	40	40	80	20	40	80	20	(19,29]	1990	2010-01-01
252	10	5	5	5	20	5	10	5	57	(49,69]	1953	2010-01-01
253	10	5	5	5	20	5	10	5	23	(19,29]	1987	2010-01-01
254	10	5	5	5	20	5	5	5	28	(19,29]	1982	2010-01-01
255	20	80	5	20	40	80	10	20	29	(19,29]	1981	2010-01-01
256	10	5	5	5	10	5	5	5	43	(39,49]	1967	2010-01-01
257	40	40	5	5	40	20	10	5	27	(19,29]	1983	2010-01-01
258	10	5	40	40	20	5	40	20	33	(29,39]	1977	2010-01-01
259	10	5	40	40	20	5	80	80	42	(39,49]	1968	2010-01-01
260	5	5	10	5	40	5	10	5	28	(19,29]	1982	2010-01-01
261	80	80	5	5	80	80	10	5	24	(19,29]	1986	2010-01-01
262	80	20	5	5	160	20	10	5	36	(29,39]	1974	2010-01-01
263	20	5	5	5	40	5	5	5	21	(19,29]	1989	2010-01-01
264	5	5	10	5	20	5	20	10	40	(39,49]	1970	2010-01-01
265	5	5	5	5	10	5	10	10	45	(39,49]	1965	2010-01-01
266	10	5	5	5	10	5	5	5	35	(29,39]	1975	2010-01-01
267	10	5	5	5	10	5	10	5	23	(19,29]	1987	2010-01-01
268	5	5	5	5	5	5	5	5	51	(49,69]	1959	2010-01-01
269	10	5	10	5	20	5	20	10	37	(29,39]	1973	2010-01-01
270	10	5	10	5	20	5	10	5	21	(19,29]	1989	2010-01-01
271	10	5	5	5	10	5	5	5	42	(39,49]	1968	2010-01-01
272	10	5	10	5	10	5	10	5	41	(39,49]	1969	2010-01-01
273	20	5	40	40	20	5	80	40	23	(19,29]	1987	2010-01-01
274	40	160	20	5	80	80	160	5	39	(29,39]	1971	2010-01-01
275	5	5	5	5	20	5	5	5	52	(49,69]	1958	2010-01-01
276	5	5	80	20	10	5	160	10	32	(29,39]	1978	2010-01-01
277	10	5	20	5	10	5	40	5	20	(19,29]	1990	2010-01-01
278	10	5	5	5	10	5	5	5	56	(49,69]	1954	2010-01-01
279	5	5	5	5	5	5	5	5	28	(19,29]	1982	2010-02-01
280	10	5	10	5	10	5	20	5	23	(19,29]	1987	2010-02-01
281	10	5	80	10	10	5	160	5	20	(19,29]	1990	2010-02-01
282	10	5	5	5	20	5	5	5	59	(49,69]	1951	2010-02-01
283	20	5	20	10	40	5	40	10	41	(39,49]	1969	2010-02-01
284	10	5	40	320	10	5	80	640	24	(19,29]	1986	2010-02-01
285	10	5	10	5	20	5	20	5	34	(29,39]	1976	2010-02-01
286	40	5	40	40	40	5	80	40	50	(49,69]	1960	2010-02-01
287	10	5	40	10	10	5	80	20	49	(39,49]	1961	2010-02-01
288	10	5	10	5	20	5	10	5	37	(29,39]	1973	2010-02-01
289	10	5	5	5	10	5	10	5	38	(29,39]	1972	2010-02-01
290	10	5	5	5	20	5	10	5	35	(29,39]	1975	2010-02-01
291	10	5	5	5	80	20	10	5	38	(29,39]	1972	2010-02-01
292	5	5	5	5	10	5	5	5	43	(39,49]	1967	2010-02-01
293	40	10	40	5	40	10	80	5	19	(16,19]	1991	2010-02-01
294	20	5	80	40	80	5	80	40	19	(16,19]	1991	2010-02-01
295	10	5	5	5	40	5	5	5	53	(49,69]	1957	2010-02-01
296	10	5	80	20	40	5	160	40	30	(29,39]	1980	2010-02-01
297	10	5	10	5	10	5	20	5	33	(29,39]	1977	2010-02-01
298	5	5	5	5	5	5	10	5	47	(39,49]	1963	2010-02-01
299	10	5	5	5	10	5	10	5	43	(39,49]	1967	2010-02-01
300	5	5	40	10	10	5	80	10	24	(19,29]	1986	2010-02-01
301	10	5	20	20	20	5	40	20	41	(39,49]	1969	2010-02-01
302	5	5	5	5	20	5	10	5	37	(29,39]	1973	2010-02-01
303	5	5	5	5	10	5	10	20	54	(49,69]	1956	2010-02-01
304	10	5	40	20	20	5	40	10	27	(19,29]	1983	2010-02-01
305	5	5	10	5	20	5	10	5	45	(39,49]	1965	2010-02-01
306	10	5	80	160	20	5	160	80	35	(29,39]	1975	2010-02-01
307	10	5	5	5	10	5	5	5	29	(19,29]	1981	2010-02-01
308	160	20	40	20	160	10	80	5	20	(19,29]	1990	2010-02-01
309	10	5	40	80	10	5	80	160	39	(29,39]	1971	2010-02-01
310	10	5	5	5	10	5	5	5	56	(49,69]	1954	2010-02-01
311	5	5	10	10	10	5	40	10	27	(19,29]	1983	2010-02-01
312	80	5	80	320	80	5	80	160	21	(19,29]	1989	2010-02-01
313	10	5	10	5	10	5	20	5	34	(29,39]	1976	2010-02-01
314	40	20	10	80	80	20	160	80	28	(19,29]	1982	2010-02-01
315	10	5	10	40	40	5	40	20	20	(19,29]	1990	2010-03-01
316	10	5	10	5	20	5	20	5	20	(19,29]	1990	2010-03-01
317	40	5	40	80	80	5	160	80	46	(39,49]	1964	2010-03-01
318	10	5	10	40	10	5	5	40	46	(39,49]	1964	2010-03-01
319	10	5	5	5	10	5	10	5	48	(39,49]	1962	2010-03-01
320	10	5	5	5	20	5	10	5	59	(49,69]	1951	2010-03-01
321	10	5	5	5	20	5	10	10	36	(29,39]	1974	2010-03-01
322	10	5	20	40	20	5	40	80	56	(49,69]	1954	2010-03-01
323	10	5	5	10	10	5	10	10	32	(29,39]	1978	2010-03-01
324	10	5	5	5	20	5	10	5	32	(29,39]	1978	2010-03-01
325	10	5	5	5	20	5	40	5	22	(19,29]	1988	2010-03-01
326	80	80	80	320	80	80	320	320	26	(19,29]	1984	2010-03-01
327	5	5	10	80	10	5	40	40	64	(49,69]	1946	2010-03-01
328	80	80	5	5	40	80	5	5	42	(39,49]	1968	2010-03-01
329	10	5	5	5	20	5	5	5	46	(39,49]	1964	2010-03-01
330	80	80	20	5	80	160	40	5	37	(29,39]	1973	2010-03-01
331	10	5	5	10	10	5	10	10	36	(29,39]	1974	2010-03-01
332	10	5	20	40	20	5	40	80	27	(19,29]	1983	2010-03-01
333	40	80	5	5	80	160	10	5	28	(19,29]	1982	2010-03-01
334	5	5	5	5	5	5	5	5	39	(29,39]	1971	2010-03-01
335	10	5	5	5	40	5	5	5	47	(39,49]	1963	2010-03-01
336	5	5	160	1280	20	5	160	640	41	(39,49]	1969	2010-03-01
337	5	5	5	5	10	5	5	5	41	(39,49]	1969	2010-03-01
338	10	5	10	5	10	5	20	5	24	(19,29]	1986	2010-03-01
339	40	20	80	640	40	40	320	640	34	(29,39]	1976	2010-03-01
340	10	10	20	40	20	20	40	40	34	(29,39]	1976	2010-03-01
341	40	80	10	40	80	40	40	40	49	(39,49]	1961	2010-03-01
342	20	5	80	320	40	5	160	640	28	(19,29]	1982	2010-03-01
343	5	5	5	5	10	5	10	5	30	(29,39]	1980	2010-03-01
344	5	5	5	5	10	5	5	5	48	(39,49]	1962	2010-03-01
345	5	5	20	5	10	5	40	5	49	(39,49]	1961	2010-03-01
346	5	5	5	5	20	5	5	5	53	(49,69]	1957	2010-03-01
347	5	5	5	5	10	5	5	5	37	(29,39]	1973	2010-03-01
348	160	80	20	80	160	80	40	80	19	(16,19]	1991	2010-03-01
349	5	5	40	80	10	5	80	160	30	(29,39]	1980	2010-03-01
350	10	5	5	5	10	5	5	5	27	(19,29]	1983	2010-03-01
351	5	5	10	40	10	5	20	40	52	(49,69]	1958	2010-03-01
352	10	20	10	5	40	40	10	5	26	(19,29]	1984	2010-03-01
353	5	5	5	5	10	5	5	5	64	(49,69]	1946	2010-03-01
354	5	5	5	5	10	5	5	5	63	(49,69]	1947	2010-03-01
355	5	5	10	20	10	5	40	20	24	(19,29]	1986	2010-03-01
356	80	320	10	5	80	80	20	5	29	(19,29]	1981	2010-03-01
357	5	5	10	10	10	5	40	20	26	(19,29]	1984	2010-03-01
358	10	5	5	5	10	5	10	5	26	(19,29]	1984	2010-03-01
359	10	5	5	5	20	5	10	5	31	(29,39]	1979	2010-03-01
360	10	5	5	5	10	5	5	10	22	(19,29]	1988	2010-03-01
361	80	20	5	5	80	10	10	5	30	(29,39]	1980	2010-05-01
362	5	5	5	5	80	5	10	5	41	(39,49]	1969	2010-06-01
363	5	5	5	5	5	5	5	5	37	(29,39]	1973	2010-06-01
364	20	20	160	1280	20	20	640	640	23	(19,29]	1987	2010-06-01
365	5	5	20	20	10	5	40	20	22	(19,29]	1988	2010-06-01
366	160	5	10	80	160	5	20	80	19	(16,19]	1991	2010-06-01
367	20	10	160	20	20	10	320	40	19	(16,19]	1991	2010-06-01
368	80	40	80	20	160	80	160	20	29	(19,29]	1981	2010-06-01
369	5	5	5	5	5	5	20	5	35	(29,39]	1975	2010-06-01
370	640	640	160	320	640	640	640	320	24	(19,29]	1986	2010-06-01
371	5	5	5	5	5	5	10	5	39	(29,39]	1971	2010-06-01
372	5	5	40	160	5	5	80	160	43	(39,49]	1967	2010-06-01
373	5	5	5	5	5	5	20	5	26	(19,29]	1984	2010-06-01
374	10	20	10	10	20	20	20	5	26	(19,29]	1984	2010-06-01
375	40	5	5	5	40	5	5	5	40	(39,49]	1970	2010-06-01
376	5	5	5	5	5	5	10	5	37	(29,39]	1973	2010-06-01
377	5	5	5	5	5	5	10	5	48	(39,49]	1962	2010-06-01
378	5	5	5	5	5	5	10	5	43	(39,49]	1967	2010-06-01
379	40	40	80	320	40	20	160	640	34	(29,39]	1976	2010-06-01
380	5	5	5	5	10	5	10	5	56	(49,69]	1954	2010-06-01
381	5	5	5	5	5	5	10	5	23	(19,29]	1987	2010-06-01
382	10	5	10	20	10	5	20	10	41	(39,49]	1969	2010-06-01
383	40	40	5	5	80	80	5	5	24	(19,29]	1986	2010-06-01
384	160	80	10	10	80	320	20	20	46	(39,49]	1964	2010-06-01
385	80	20	40	20	80	40	80	40	20	(19,29]	1990	2010-06-01
386	5	5	5	5	5	5	10	5	27	(19,29]	1983	2010-06-01
387	5	5	10	5	5	5	20	5	27	(19,29]	1983	2010-06-01
388	20	40	5	5	40	80	10	5	26	(19,29]	1984	2010-06-01
389	10	5	10	10	20	5	40	5	41	(39,49]	1969	2010-06-01
390	40	5	40	80	80	5	80	40	19	(16,19]	1991	2010-06-01
391	20	20	5	5	20	20	10	5	35	(29,39]	1975	2010-06-01
392	10	5	10	5	10	5	10	5	24	(19,29]	1985	2009-11-01
393	10	10	10	5	20	10	20	5	48	(39,49]	1961	2009-11-01
394	640	20	5	5	640	20	10	5	18	(16,19]	1991	2009-11-01
395	20	5	5	5	20	5	5	5	58	(49,69]	1951	2009-11-01
396	40	80	10	5	80	160	20	5	45	(39,49]	1964	2009-12-01
397	20	5	10	5	10	5	10	5	19	(16,19]	1990	2009-12-01
398	10	5	5	5	10	5	5	5	34	(29,39]	1975	2009-12-01
399	10	5	640	640	10	5	320	640	25	(19,29]	1984	2009-12-01
400	10	5	10	5	20	5	20	5	52	(49,69]	1957	2009-12-01
401	80	5	320	10	160	5	160	10	20	(19,29]	1989	2009-12-01
402	10	5	10	5	10	5	10	5	39	(29,39]	1970	2009-12-01
403	10	5	10	5	5	5	20	5	26	(19,29]	1983	2009-12-01
404	20	5	10	5	20	5	10	5	40	(39,49]	1969	2009-12-01
405	40	10	10	5	160	20	20	5	46	(39,49]	1963	2009-12-01
406	10	5	10	5	10	5	10	5	45	(39,49]	1964	2009-12-01
407	10	5	10	5	10	5	10	5	47	(39,49]	1962	2009-12-01
408	40	80	20	5	80	80	20	5	34	(29,39]	1975	2009-12-01
409	10	5	20	10	10	5	20	20	51	(49,69]	1958	2009-12-01
410	10	5	10	5	10	5	10	5	38	(29,39]	1971	2009-12-01
411	10	5	5	5	10	5	10	5	40	(39,49]	1969	2009-12-01
412	10	5	5	5	20	5	10	5	43	(39,49]	1966	2009-12-01
413	20	5	5	5	20	5	5	5	48	(39,49]	1961	2009-12-01
414	10	5	20	5	10	5	20	5	46	(39,49]	1963	2009-12-01
415	10	5	5	5	20	5	20	5	40	(39,49]	1969	2009-12-01
416	10	5	5	5	10	5	5	5	36	(29,39]	1973	2009-12-01
417	10	5	5	10	10	5	5	10	31	(29,39]	1978	2009-12-01
418	10	5	320	10	10	5	320	10	36	(29,39]	1973	2009-12-01
419	20	5	1280	1280	40	5	1280	1280	47	(39,49]	1962	2009-12-01
420	5	5	40	160	10	5	80	160	20	(19,29]	1990	2010-01-01
421	10	5	10	5	10	5	20	10	29	(19,29]	1981	2010-01-01
422	10	5	20	5	10	5	20	5	42	(39,49]	1968	2010-01-01
423	10	5	10	10	10	5	20	10	43	(39,49]	1967	2010-01-01
424	10	5	5	5	10	5	10	5	30	(29,39]	1980	2010-01-01
425	10	5	40	10	20	5	80	10	40	(39,49]	1970	2010-01-01
426	10	5	10	5	10	5	10	5	50	(49,69]	1960	2010-01-01
427	10	5	20	5	10	5	10	5	42	(39,49]	1968	2010-01-01
428	10	5	10	10	20	5	20	10	45	(39,49]	1965	2010-01-01
429	10	5	5	5	10	5	5	5	37	(29,39]	1973	2010-01-01
430	10	5	40	80	10	5	80	40	54	(49,69]	1956	2010-01-01
431	160	40	320	640	80	40	640	640	19	(16,19]	1991	2010-01-01
432	5	5	5	5	10	5	10	5	43	(39,49]	1967	2010-01-01
433	5	5	80	5	10	5	160	5	23	(19,29]	1987	2010-01-01
434	10	5	5	5	20	5	5	5	43	(39,49]	1967	2010-01-01
435	10	5	5	5	10	5	10	5	23	(19,29]	1987	2010-01-01
436	10	5	5	5	20	5	5	5	52	(49,69]	1958	2010-01-01
437	10	5	5	5	10	5	10	5	60	(49,69]	1950	2010-01-01
438	10	5	10	5	20	5	5	5	39	(29,39]	1971	2010-02-01
439	10	40	80	40	10	20	80	20	43	(39,49]	1967	2010-02-01
440	10	5	10	5	10	5	20	5	22	(19,29]	1988	2010-02-01
441	10	10	5	5	20	10	5	5	23	(19,29]	1987	2010-02-01
442	80	20	20	80	160	20	80	80	20	(19,29]	1990	2010-02-01
443	10	5	10	5	10	5	20	5	28	(19,29]	1982	2010-02-01
444	40	5	5	5	80	5	10	5	55	(49,69]	1955	2010-02-01
445	5	5	10	80	10	5	20	40	51	(49,69]	1959	2010-02-01
446	10	5	10	20	10	5	20	10	44	(39,49]	1966	2010-02-01
447	10	5	20	5	20	5	40	10	38	(29,39]	1972	2010-02-01
448	10	40	5	5	20	20	10	5	48	(39,49]	1962	2010-02-01
449	10	5	5	5	10	5	5	5	37	(29,39]	1973	2010-03-01
450	10	5	5	10	10	5	5	5	30	(29,39]	1980	2010-03-01
451	10	5	5	5	10	5	5	5	42	(39,49]	1968	2010-03-01
452	40	20	5	5	160	20	10	5	30	(29,39]	1980	2010-03-01
453	5	5	10	10	10	5	40	10	55	(49,69]	1955	2010-03-01
454	5	5	5	5	10	5	10	5	43	(39,49]	1967	2010-03-01
455	10	5	20	80	10	5	80	80	27	(19,29]	1983	2010-03-01
456	10	5	5	5	10	5	10	5	41	(39,49]	1969	2010-03-01
457	5	5	5	5	10	5	40	10	31	(29,39]	1979	2010-03-01
458	10	5	5	5	10	5	20	10	21	(19,29]	1989	2010-03-01
459	5	5	5	5	10	5	5	5	30	(29,39]	1980	2010-03-01
460	10	5	5	5	20	5	10	5	46	(39,49]	1964	2010-03-01
461	5	5	5	5	20	5	5	5	45	(39,49]	1965	2010-03-01
462	10	5	5	5	10	5	10	5	52	(49,69]	1958	2010-03-01
463	10	5	40	80	20	5	80	160	26	(19,29]	1984	2010-03-01
464	5	5	40	80	20	5	80	160	58	(49,69]	1952	2010-03-01
465	5	5	5	5	80	10	10	5	41	(39,49]	1969	2010-03-01
466	80	20	5	5	80	10	10	5	41	(39,49]	1969	2010-03-01
467	10	5	160	40	20	5	320	20	37	(29,39]	1973	2010-03-01
468	20	5	10	20	40	5	20	20	44	(39,49]	1966	2010-03-01
469	5	5	5	5	5	5	5	5	48	(39,49]	1962	2010-05-01
470	5	5	5	5	5	5	5	5	52	(49,69]	1958	2010-05-01
471	5	5	5	5	5	5	10	5	50	(49,69]	1960	2010-06-01
472	80	5	20	5	40	5	40	5	22	(19,29]	1988	2010-06-01
473	10	5	5	5	10	5	5	5	35	(29,39]	1975	2010-06-01
474	5	5	5	5	5	5	10	5	46	(39,49]	1964	2010-06-01
475	80	40	5	5	80	80	10	5	23	(19,29]	1987	2010-06-01
476	320	20	20	5	320	80	80	5	22	(19,29]	1988	2010-06-01
477	5	5	5	10	5	5	20	5	27	(19,29]	1983	2010-06-01
478	10	5	40	5	20	5	40	5	21	(19,29]	1988	2009-12-01
479	10	5	5	5	20	5	5	5	33	(29,39]	1976	2009-12-01
480	20	5	640	80	10	5	320	80	22	(19,29]	1987	2009-12-01
481	10	5	10	5	10	5	10	10	42	(39,49]	1967	2009-12-01
482	20	5	10	5	10	5	10	5	23	(19,29]	1986	2009-12-01
483	10	5	40	5	10	5	40	5	30	(29,39]	1979	2009-12-01
484	40	20	20	5	40	40	10	5	41	(39,49]	1968	2009-12-01
485	10	5	10	5	10	5	10	5	48	(39,49]	1961	2009-12-01
486	20	10	40	5	5	5	80	10	33	(29,39]	1976	2009-12-01
487	10	5	20	10	10	5	20	10	25	(19,29]	1984	2009-12-01
488	10	5	80	40	40	5	80	40	19	(16,19]	1990	2009-12-01
489	20	5	20	5	20	5	40	5	31	(29,39]	1978	2009-12-01
490	10	5	5	10	10	5	10	5	49	(39,49]	1960	2009-12-01
491	10	10	10	10	10	10	20	5	35	(29,39]	1974	2009-12-01
492	10	5	10	5	10	5	10	5	42	(39,49]	1967	2009-12-01
493	10	5	640	1280	20	5	640	640	49	(39,49]	1960	2009-12-01
494	10	5	5	5	20	5	20	5	41	(39,49]	1968	2009-12-01
495	10	20	5	5	10	20	5	5	46	(39,49]	1963	2009-12-01
496	20	5	20	5	40	5	20	5	19	(16,19]	1990	2009-12-01
497	10	5	20	5	10	5	20	5	35	(29,39]	1975	2010-01-01
498	10	5	10	20	10	5	20	10	25	(19,29]	1985	2010-01-01
499	10	5	5	5	10	5	10	5	29	(19,29]	1981	2010-01-01
500	10	5	5	5	10	5	10	5	54	(49,69]	1956	2010-01-01
501	10	5	10	5	10	5	5	5	53	(49,69]	1957	2010-01-01
502	10	5	20	10	10	5	20	5	58	(49,69]	1952	2010-01-01
503	10	5	10	5	10	5	10	5	34	(29,39]	1976	2010-01-01
504	10	5	5	10	20	5	10	10	52	(49,69]	1958	2010-01-01
505	10	5	5	5	10	5	5	5	42	(39,49]	1968	2010-01-01
506	10	5	10	20	40	5	20	20	38	(29,39]	1972	2010-01-01
507	10	40	10	10	40	20	40	10	29	(19,29]	1981	2010-01-01
508	10	5	5	5	20	5	5	5	37	(29,39]	1973	2010-01-01
509	10	5	5	20	20	5	5	10	41	(39,49]	1969	2010-01-01
510	10	5	20	5	40	5	20	5	53	(49,69]	1957	2010-01-01
511	10	5	20	5	20	5	20	5	29	(19,29]	1981	2010-01-01
512	10	5	20	20	20	5	20	20	32	(29,39]	1978	2010-01-01
513	10	5	40	20	20	5	40	20	28	(19,29]	1982	2010-01-01
514	10	5	5	20	10	5	20	20	47	(39,49]	1963	2010-01-01
515	10	5	5	5	20	5	5	5	45	(39,49]	1965	2010-01-01
516	10	5	10	10	10	5	40	10	45	(39,49]	1965	2010-01-01
517	20	5	10	20	20	5	40	20	25	(19,29]	1985	2010-01-01
518	10	5	10	5	20	5	20	5	41	(39,49]	1969	2010-01-01
519	5	5	40	20	20	5	80	20	26	(19,29]	1984	2010-01-01
520	10	5	5	5	10	5	20	5	45	(39,49]	1965	2010-01-01
521	10	5	40	20	10	5	80	20	29	(19,29]	1981	2010-01-01
522	10	5	10	5	10	5	10	5	31	(29,39]	1979	2010-01-01
523	20	5	40	40	40	5	80	40	25	(19,29]	1985	2010-01-01
524	10	5	5	5	10	5	10	5	40	(39,49]	1970	2010-01-01
525	5	5	5	5	10	5	5	5	53	(49,69]	1957	2010-01-01
526	10	5	5	5	10	5	10	5	46	(39,49]	1964	2010-01-01
527	10	5	40	20	10	5	80	5	32	(29,39]	1978	2010-01-01
528	10	5	10	10	10	5	20	10	31	(29,39]	1979	2010-01-01
529	10	5	10	20	20	5	40	20	35	(29,39]	1975	2010-01-01
530	80	40	5	5	160	20	10	5	28	(19,29]	1982	2010-01-01
531	10	5	10	5	5	5	10	5	32	(29,39]	1978	2010-01-01
532	10	5	20	20	20	5	40	20	26	(19,29]	1984	2010-01-01
533	5	5	5	5	20	5	5	5	38	(29,39]	1972	2010-01-01
534	10	5	5	10	10	5	10	10	47	(39,49]	1963	2010-01-01
535	10	5	10	5	20	5	5	5	36	(29,39]	1974	2010-01-01
536	10	5	40	40	10	10	80	40	58	(49,69]	1952	2010-01-01
537	10	5	10	20	20	5	20	20	52	(49,69]	1958	2010-01-01
538	40	10	5	10	40	10	10	10	30	(29,39]	1980	2010-01-01
539	10	5	5	10	20	10	10	10	25	(19,29]	1985	2010-01-01
540	10	5	5	5	10	5	10	5	43	(39,49]	1967	2010-01-01
541	10	5	10	5	10	5	5	5	49	(39,49]	1961	2010-01-01
542	10	5	20	20	10	5	80	20	46	(39,49]	1964	2010-01-01
543	10	5	20	5	10	5	40	5	36	(29,39]	1974	2010-01-01
544	40	20	160	80	40	40	160	160	33	(29,39]	1977	2010-01-01
545	10	40	10	20	20	20	10	5	51	(49,69]	1959	2010-01-01
546	10	10	5	5	20	5	5	5	34	(29,39]	1976	2010-01-01
547	10	5	5	5	20	5	5	5	39	(29,39]	1971	2010-01-01
548	20	5	10	20	20	5	20	20	41	(39,49]	1969	2010-01-01
549	20	20	5	5	40	20	5	5	33	(29,39]	1977	2010-01-01
550	20	5	320	1280	40	5	640	640	47	(39,49]	1963	2010-01-01
551	20	5	40	40	20	5	40	40	49	(39,49]	1961	2010-01-01
552	10	10	5	5	80	5	5	5	46	(39,49]	1964	2010-01-01
553	80	80	10	20	80	80	20	40	55	(49,69]	1955	2010-01-01
554	10	5	20	20	10	5	40	40	32	(29,39]	1978	2010-01-01
555	5	5	5	5	10	5	10	5	41	(39,49]	1969	2010-01-01
556	10	5	20	5	10	5	40	5	31	(29,39]	1979	2010-01-01
557	10	5	20	40	10	5	40	80	46	(39,49]	1964	2010-02-01
558	10	5	40	20	10	5	40	20	46	(39,49]	1964	2010-02-01
559	10	5	10	5	10	5	20	5	37	(29,39]	1973	2010-02-01
560	320	20	320	40	640	20	320	80	21	(19,29]	1989	2010-02-01
561	40	20	5	5	80	20	10	5	49	(39,49]	1961	2010-02-01
562	10	5	5	5	10	5	10	5	32	(29,39]	1978	2010-02-01
563	5	5	5	5	10	5	5	5	51	(49,69]	1959	2010-02-01
564	10	5	5	5	10	5	10	5	43	(39,49]	1967	2010-02-01
565	40	10	5	5	80	5	10	5	45	(39,49]	1965	2010-02-01
566	10	5	10	10	20	5	20	10	20	(19,29]	1990	2010-02-01
567	40	5	5	5	80	10	10	5	43	(39,49]	1967	2010-02-01
568	5	5	5	5	5	5	5	5	33	(29,39]	1977	2010-02-01
569	320	320	10	5	640	640	20	5	20	(19,29]	1990	2010-02-01
570	10	5	20	5	20	5	40	5	23	(19,29]	1987	2010-02-01
571	5	5	40	40	10	5	80	40	42	(39,49]	1968	2010-02-01
572	10	5	5	5	10	5	5	5	24	(19,29]	1986	2010-02-01
573	10	5	5	5	10	5	20	5	53	(49,69]	1957	2010-02-01
574	10	5	5	5	20	5	10	5	30	(29,39]	1980	2010-02-01
575	40	80	80	160	80	80	80	160	37	(29,39]	1973	2010-02-01
576	10	5	5	5	20	5	5	5	40	(39,49]	1970	2010-02-01
577	10	5	5	5	10	5	10	5	22	(19,29]	1988	2010-02-01
578	5	5	40	40	10	5	80	40	23	(19,29]	1987	2010-02-01
579	10	10	5	5	20	10	10	5	49	(39,49]	1961	2010-02-01
580	10	5	5	5	10	5	5	5	37	(29,39]	1973	2010-02-01
581	10	5	5	5	10	5	10	5	25	(19,29]	1985	2010-03-01
582	10	5	5	5	10	5	5	5	39	(29,39]	1971	2010-03-01
583	10	5	5	5	10	5	10	5	34	(29,39]	1976	2010-03-01
584	10	5	80	20	10	5	160	40	27	(19,29]	1983	2010-03-01
585	10	5	5	5	20	5	20	5	32	(29,39]	1978	2010-03-01
586	10	5	5	5	10	5	5	5	54	(49,69]	1956	2010-03-01
587	10	5	40	80	40	20	320	640	30	(29,39]	1980	2010-03-01
588	5	5	5	5	10	5	5	5	19	(16,19]	1991	2010-03-01
589	10	5	5	5	20	5	5	5	52	(49,69]	1958	2010-03-01
590	10	5	5	10	40	5	80	5	20	(19,29]	1990	2010-03-01
591	5	5	80	10	10	5	160	20	53	(49,69]	1957	2010-03-01
592	40	160	5	5	160	160	5	5	39	(29,39]	1971	2010-03-01
593	10	40	5	5	10	20	10	5	49	(39,49]	1961	2010-03-01
594	160	160	10	5	320	80	40	10	20	(19,29]	1990	2010-03-01
595	5	10	5	5	10	5	5	5	52	(49,69]	1958	2010-03-01
596	20	10	5	5	40	10	5	5	28	(19,29]	1982	2010-03-01
597	10	5	5	5	20	5	5	5	24	(19,29]	1986	2010-03-01
598	10	5	5	5	20	5	20	5	30	(29,39]	1980	2010-03-01
599	5	5	5	5	5	5	10	5	42	(39,49]	1968	2010-06-01
600	5	5	10	5	5	5	80	5	55	(49,69]	1955	2010-06-01
601	5	5	5	10	5	5	5	20	47	(39,49]	1963	2010-06-01
602	5	5	5	5	5	5	5	5	52	(49,69]	1958	2010-06-01
603	10	5	10	5	10	5	20	10	53	(49,69]	1957	2010-06-01
604	5	5	40	80	5	5	80	80	42	(39,49]	1968	2010-06-01
605	5	5	10	5	5	5	20	5	36	(29,39]	1974	2010-06-01
606	5	5	5	5	5	5	5	5	35	(29,39]	1975	2010-06-01
607	5	5	20	40	5	5	80	40	46	(39,49]	1964	2010-06-01
608	40	40	80	640	40	20	160	640	24	(19,29]	1986	2010-06-01
609	10	5	5	10	5	5	20	10	41	(39,49]	1969	2010-06-01
